# Supplementary material for: The oxygen level in air directs airway epithelial cell differentiation by controlling mitochondrial citrate export
Source: Sci Adv. 2025 Jan 24;11(4):eadr2282. doi: 10.1126/sciadv.adr2282 (PMC11759043; doi:10.1126/sciadv.adr2282)
Supplement: Supplementary file 2 — Data S1 and S2 [file sciadv.adr2282_data_s1_and_s2.zip]

Archive with 2 entries (2 files):
- adr2282_data_s1.xlsx
- adr2282_data_s2.xlsx
