# Supplementary material for: The oxygen level in air directs airway epithelial cell differentiation by controlling mitochondrial citrate export
Source: Sci Adv. 2025 Jan 24;11(4):eadr2282. doi: 10.1126/sciadv.adr2282 (PMC11759043; doi:10.1126/sciadv.adr2282)
Supplement: Supplementary file 2 — Data S1 and S2 [file sciadv.adr2282_data_s1_and_s2.zip › adr2282_data_s1.xlsx]

## Sheet: Table S1
Data S1. Metabolomics data for airway basal cells prior to differentiation (day 0) and one day post-differentiation at 18.5% O2 and 0.5% O2
Condition	Day 0											Day 1_18.5% O2											Day 1_0.5% O2											Mean normalized to Day 0
Donor	1	2	3	4	5	6	7	8	9	10	11	1	2	3	4	5	6	7	8	9	10	11	1	2	3	4	5	6	7	8	9	10	11	Day 0	Day 1_18.5% O2	Day 1_0.5% O2
2-Hydroxybutyrate	1.21628	1.29718	0.518802	0.919131	0.891796	1.11521	1.19109	0.972443	1.06243	0.915397	0.900231	1.34858	2.18261	1.32448	1.39343	1.26157	1.18754	1.54339	1.09184	1.34235	0.882131	0.999854	1.23368	1.53298	1.43837	1.11072	1.20633	1.71494	1.31083	1.02766	1.26559	1.1634	0.943313	1	1.32344	1.26798
2-Hydroxyglutarate	0.797234	0.727083	0.526123	0.946889	0.839393	0.817685	0.715394	1.81792	1.29042	1.23871	1.28315	1.44348	1.09173	1.10683	1.55829	1.43872	1.22986	1.30799	2.64086	1.26123	1.54516	1.45365	1.95054	1.63163	1.46694	1.93503	1.9721	1.79134	1.7685	2.4961	1.82003	1.81959	1.97838	1	1.46162	1.87547
3-Hydroxykynurenine	0.87016	0.697808	0.919968	1.36986	0.937912	0.837491	0.775051	1.33494	1.37718	0.756529	1.1231	1.16033	0.784964	1.05301	1.06438	1.31743	1.08754	1.32559	1.85025	1.53185	1.38352	1.71745	1.06352	1.08462	1.41041	1.05397	1.66544	0.603576	1.49042	1.6882	1.033	1.04148	1.61766	1	1.29785	1.25021
3-Hydroxypropionate	1.22232	1.29876	0.5105	0.914945	0.89485	1.11103	1.18048	0.979752	1.07029	0.914965	0.90211	1.36468	2.16206	1.31903	1.38791	1.2616	1.17991	1.55275	1.09964	1.3305	0.876056	0.982535	1.2282	1.5381	1.40244	1.10433	1.19177	1.69406	1.30351	1.02215	1.23644	1.1631	0.935277	1	1.3197	1.25631
3-Phosphoglycerate	1.40891	0.744454	0.617732	0.547661	0.952321	0.947918	0.830124	1.44463	1.16676	0.776027	1.56346	1.99722	0.758074	0.956368	0.684491	1.0019	1.18535	1.19512	0.671125	1.41976	0.621769	1.05635	2.69916	0.530221	0.742276	0.667553	0.724519	0.689938	0.669288	0.961383	0.521914	0.57264	0.560693	1	1.04977	0.849053
6-Phosphogluconate	1.102	0.745301	0.85847	1.00654	1.06698	0.773631	1.00198	1.14891	1.23398	0.930366	1.13186	1.41046	0.911749	1.2881	1.01918	1.12268	1.2199	1.25721	1.70824	1.28129	1.13391	1.51458	0.991095	0.932549	1.00117	1.2876	1.41206	0.56481	1.4735	1.59787	0.929736	0.982085	1.4504	1	1.26066	1.14753
Aconitate	0.690844	1.25166	1.19776	0.772218	0.812415	1.75347	0.611577	0.843772	1.34772	0.763014	0.955554	1.34637	1.39664	1.21724	0.923409	1.30014	1.37094	1.17185	1.25984	1.22174	0.801339	0.992951	1.00773	1.20438	1.07356	0.895433	0.945661	1.11344	0.948569	0.511534	1.07654	0.71606	0.85071	1	1.18204	0.940329
Adenosine	1.0478	0.781646	0.575495	0.889092	1.19641	0.911697	1.14202	1.29201	0.901253	1.13409	1.12848	0.962797	0.811087	0.782315	0.851111	0.875138	0.820186	1.03413	1.17896	0.807093	0.865273	0.908011	0.739231	0.806984	0.659833	0.746324	0.804242	0.687761	0.984938	1.30199	0.693601	0.896681	0.973903	1	0.899646	0.845045
Alanine	1.10244	1.0188	0.874952	1.28458	1.1956	1.14578	1.1663	0.872024	0.790738	0.748591	0.800196	0.699399	1.00253	0.701215	0.600064	0.963825	0.589392	0.800961	0.779871	1.18673	0.76501	0.534403	0.603739	0.940671	0.733112	0.489218	0.700581	0.806534	0.794605	0.56738	0.807303	0.587107	0.707533	1	0.783945	0.703435
alpha-Keto-beta-Methylvalerate (KMV)	1.22424	0.876844	0.871633	0.773352	0.989203	1.10667	0.901314	1.20477	1.0747	1.0525	0.924784	0.907261	0.65935	0.610923	0.626493	0.760601	0.650001	0.777961	0.81995	0.77786	0.717897	0.62613	1.07668	0.632262	0.626787	0.664887	0.992427	0.938313	0.816217	1.06376	1.04077	0.949463	0.867153	1	0.721312	0.878975
alpha-Ketoglutarate	1.66659	0.414082	0.64205	1.10854	1.38132	0.574355	1.0586	0.889329	1.10345	1.09637	1.06532	2.66574	1.11365	1.39955	1.82724	1.80961	1.03158	1.82499	0.3466	0.939297	1.03682	1.00754	3.94247	1.89859	2.53441	2.70567	2.97963	2.5477	2.66701	2.34086	2.23078	1.57204	2.296	1	1.36388	2.51956
alpha-Ketoisocaproate (KIC)	1.5971	0.472706	0.580709	0.794867	1.2052	0.859434	0.979567	1.38156	0.900704	1.13465	1.0935	1.20659	0.51893	0.612375	0.66475	0.942106	0.645245	0.83856	0.945654	0.685479	0.891121	0.690474	1.58456	0.560234	0.655299	0.787266	1.13852	1.07726	1.14731	1.37713	0.965928	1.19703	1.07811	1	0.785571	1.05169
alpha-Ketoisovalerate (KIV)	1.89	0.543021	0.504932	0.793453	1.31866	0.744073	0.96712	1.08196	0.899855	1.16165	1.09528	1.42531	0.558062	0.576663	0.689771	1.01906	0.747421	0.880982	0.656635	0.794431	0.860632	0.686259	1.66851	0.586239	0.581977	0.803621	1.04463	0.942148	1.11504	0.93934	0.915353	1.10128	1.17155	1	0.808656	0.988153
Aminoadipate	0.327762	5.56805	0.765109	0.510622	0.437019	1.12207	0.377788	0.471145	0.854073	0.241528	0.324826	0.871294	2.84102	1.11365	0.57551	0.540799	2.2212	0.313917	0.645849	0.742491	0.23138	0.277666	0.449744	2.75394	0.69471	0.722088	0.994094	0.743941	0.481981	0.334354	0.464527	0.287764	0.452808	1	0.943161	0.761814
Anthranilic acid	0.969942	1.4268	0.979664	0.741143	1.05986	1.13219	1.10875	0.92742	1.03702	0.810409	0.806796	1.14405	1.95832	1.51175	1.31858	1.04438	1.77272	1.42048	0.9855	1.13478	0.825733	0.834617	1.00057	2.03781	1.33604	1.38372	1.02545	1.9353	1.0228	0.793065	0.861175	0.892629	0.738407	1	1.26826	1.18427
Arachidic acid (Eicosanoic acid)	0.885074	1.13622	0.807045	1.03445	0.989337	1.05215	0.858004	1.03137	0.914739	1.0962	1.19539	1.35834	1.64785	1.5857	1.20491	0.960013	1.16354	1.1607	1.37914	1.20833	0.911845	1.18245	0.824931	1.80463	1.13827	1.06502	0.985676	1.11628	1.32453	1.17642	1.15204	1.13752	0.92078	1	1.25116	1.14964
Asparagine	0.887464	2.66963	1.56101	0.866837	0.72562	1.16267	1.08229	0.291161	1.09057	0.348785	0.313965	0.777753	1.73495	1.35199	0.742008	0.516668	1.11779	0.504564	0.302673	1.42629	0.355875	0.288137	0.663363	1.72413	1.01565	0.550411	0.668455	0.699909	0.552341	0.373722	0.753325	0.556371	0.562398	1	0.828972	0.738189
Aspartate	0.536731	2.29915	0.795297	0.654452	0.961387	0.920706	1.14281	0.614313	2.12384	0.401156	0.550161	0.865051	1.80839	0.853624	0.374239	0.898087	1.43311	1.02936	0.606023	2.56457	0.281966	0.507046	0.215009	0.720858	0.452434	0.339449	0.383161	0.534234	0.539281	0.29954	0.409585	0.32153	0.479526	1	1.02013	0.426783
beta-Alanine	1.03834	0.715263	0.61094	1.54585	1.05682	0.739739	0.97318	0.982403	0.680321	1.20645	1.45069	3.14951	1.14989	2.18605	2.84188	2.62883	1.96391	1.71684	1.94844	1.63555	4.18137	3.62741	2.01189	0.910623	1.46385	2.03296	1.60361	1.43353	1.39958	1.46428	1.03351	2.15072	3.15649	1	2.45724	1.69646
beta-Hydroxy beta-Methylbutyric acid (HMB)	1.07437	0.952775	0.806513	0.957491	1.18913	1.1286	1.08031	0.953759	1.20918	0.903158	0.74471	1.49954	1.46175	1.16916	1.17271	1.39554	1.70277	1.2228	1.3841	1.40888	0.994328	1.07476	1.16876	1.40662	1.07544	1.08679	1.3545	1.89288	1.12391	1.071	1.10969	0.930053	0.987234	1	1.31694	1.20063
beta-Hydroxybutyrate (3-Hydroxybutyrate)	1.64899	0.467164	0.595605	0.961559	1.00991	1.00259	1.05622	1.05973	1.02243	1.05023	1.12558	2.37512	0.528298	1.10624	1.03	1.09012	1.88406	1.10296	1.21307	1.16776	1.08395	1.17651	2.24987	0.524314	0.838039	0.922221	1.12939	1.88131	1.23199	1.26971	1.02228	1.14336	1.32438	1	1.25074	1.23063
Cholesterol	1.13007	0.842765	0.684168	0.946727	1.04727	0.903793	0.938039	1.031	0.994244	1.10654	1.37538	1.47151	1.07175	1.13969	1.16833	1.22296	1.17216	1.23429	1.58955	1.29664	1.30075	1.76324	1.07969	1.06122	0.950085	1.17645	1.38368	0.761546	1.28291	1.21065	0.897151	1.28935	1.56524	1	1.3119	1.15072
Citrate	0.949579	1.07591	0.750153	0.700491	0.964615	0.89513	0.755755	1.18014	1.52244	1.05655	1.14923	3.01762	1.31331	1.37556	1.29707	1.76971	1.51864	1.4861	2.10286	1.58424	1.53506	1.62066	2.11988	1.13067	0.915459	0.964414	1.22591	0.772763	0.940633	1.25793	0.793702	1.08387	1.39954	1	1.6928	1.14589
Cysteine	0.944153	0.59019	0.462771	0.555973	1.37226	0.840449	1.87601	1.33621	1.28039	0.977521	0.764067	0.672677	0.70003	0.587505	0.555213	0.938602	0.957885	2.10717	0.946268	1.34991	0.911979	0.562765	1.18513	0.863013	0.706589	0.667252	1.56981	1.53511	2.17273	1.40359	2.06204	1.32835	0.739742	1	0.935455	1.29394
Cytosine	1.03758	1.11224	0.796798	1.06263	1.11737	1.17312	1.06845	0.841034	0.983394	0.967667	0.839724	0.61807	1.02581	0.744759	0.703003	0.848236	0.696771	0.833791	0.572337	0.895327	0.836421	0.617123	0.638128	0.952001	0.640007	0.586913	0.644911	0.788007	0.688137	0.560997	0.885644	0.750734	0.651163	1	0.762877	0.707877
Deoxyuridine	0.940948	0.623375	0.505057	0.913768	0.883117	0.625928	1.04383	1.38309	0.873692	1.35651	1.85068	1.09904	0.672123	0.921459	1.14095	1.03257	0.882276	1.54849	1.16115	0.745572	1.52431	1.82994	1.77434	0.903363	1.02346	1.35421	1.25955	0.917346	1.76748	1.79571	0.948923	1.36067	2.30276	1	1.14163	1.40071
Dihydroxyacetone phosphate (DHAP)	1.29081	0.566138	1.11232	0.678094	1.01599	0.921422	1.08079	0.45387	1.17491	1.36461	1.34104	0.728084	0.790111	1.23932	0.918621	0.840411	1.04302	1.05566	0.37832	0.757535	0.794619	0.757676	0.177909	0.98009	0.99942	0.69214	0.841481	0.79138	0.834117	0.310501	0.88961	0.674605	0.652394	1	0.845762	0.713059
Dihydroxyphenylalanine (DOPA)	1.60127	0.0412733	0.141225	2.25067	1.08355	0.0982024	0.540481	1.16237	0.415803	1.53742	2.12773	3.11833	0.0583696	0.394721	3.14158	1.84072	0.319537	1.09084	1.77104	0.778369	2.69525	3.1173	3.90767	0.0981532	0.579541	3.37062	2.23381	0.370201	1.71533	1.89805	0.912701	2.79522	4.0726	1	1.666	1.99581
Fructose	1.13504	0.537552	0.763714	0.611854	0.795664	0.385277	1.10244	1.18555	0.622682	1.89677	1.96347	0.415316	0.615967	0.867326	0.879295	0.45702	0.300594	0.660318	0.586305	0.309379	1.0825	0.68218	1.17402	1.66167	1.52976	1.39368	1.33461	1.11321	1.71912	1.64529	1.47748	1.67812	1.70349	1	0.623291	1.49368
Fructose 6-phosphate	1.07506	0.54968	1.02899	0.490805	0.672754	0.423351	0.99665	1.19578	0.846545	1.94473	1.77565	0.572056	0.666405	1.3731	0.809113	0.523384	0.474764	0.993984	0.827752	0.85837	1.51558	1.24351	0.949263	1.19382	1.05524	1.17557	2.1056	0.752162	2.27017	1.4625	1.32627	1.69535	2.21457	1	0.896184	1.47277
Fumarate	0.750908	1.16663	0.784692	0.823202	0.97172	1.03331	1.05887	1.23555	1.62571	0.701084	0.848313	2.26149	1.88015	2.05416	1.36587	2.42293	2.09187	2.71973	2.58513	2.66736	1.12156	1.40514	0.794671	0.561655	0.997898	0.781076	0.915676	1.10041	1.39594	0.841058	0.763176	0.769088	0.932491	1	2.05231	0.89574
Gamma-aminobutyric acid (GABA)	1.18796	0.738848	0.577243	1.18702	1.01996	0.748092	1.28729	0.780174	1.02177	1.24402	1.20761	1.47625	1.06255	1.19688	1.43584	1.7119	1.65539	1.93618	1.48132	2.39457	3.5983	3.43844	1.32173	0.869983	1.07644	1.14761	1.23972	1.10039	1.44441	1.03512	1.50406	1.77177	1.90922	1	1.94433	1.31095
Gluconic acid	0.905322	0.686588	0.788373	1.1893	0.997367	1.09038	0.938078	1.16713	1.05082	0.892393	1.29425	1.00771	0.874881	1.17765	1.26672	1.06726	1.03142	1.46417	1.08203	0.771263	1.0949	0.788147	0.972635	1.03171	1.05313	1.06035	1.14017	1.08816	1.18787	1.09375	0.956336	1.17627	0.925159	1	1.05692	1.06232
Glucose	0.829281	1.17246	1.05833	1.08657	0.7146	0.297752	1.31436	0.738258	0.51059	2.60867	0.669126	0.321302	0.952614	1.55781	0.983622	0.30404	0.179295	0.606434	0.176695	0.167096	0.453341	0.259268	3.84625	3.06912	4.36256	3.01327	1.9029	1.42129	2.62028	4.43432	3.3679	4.0605	3.33944	1	0.541956	3.22162
Glucose 6-phosphate	0.888503	0.603821	1.43341	0.455041	0.525843	0.295171	1.20462	0.580836	0.798953	2.40165	1.81215	0.551702	0.704521	1.80671	0.771821	0.454119	0.412543	1.04292	0.209472	1.05903	1.62973	1.40707	0.650579	1.19288	1.33315	0.991221	2.49917	0.858021	2.89792	1.21761	1.41773	1.84488	2.63487	1	0.913603	1.59437
Glutamate	0.873678	1.264	0.861935	1.00604	0.881972	0.985872	0.967355	1.02199	1.59929	0.692537	0.845323	0.686527	1.22387	0.88447	0.726004	0.708027	0.827155	0.796699	0.622672	1.23699	0.423044	0.633644	0.676714	1.34781	1.01182	0.871926	0.738128	0.889153	0.763286	0.624276	0.892344	0.503568	0.748179	1	0.797191	0.824291
Glutamine	1.05941	1.06652	0.795241	1.05215	1.17119	1.18588	1.07708	0.830443	0.961065	0.957359	0.843662	0.589987	0.988629	0.657829	0.680005	0.78075	0.661143	0.780189	0.557316	0.862447	0.834671	0.626059	0.625622	0.90008	0.57622	0.569184	0.653413	0.764012	0.663992	0.570328	0.886776	0.726304	0.631337	1	0.729002	0.687933
Glycerate	1.02209	0.709862	0.600835	0.819823	0.921836	0.990786	0.937343	1.55714	1.0826	1.13986	1.21783	0.848045	0.910701	0.854358	1.14766	0.881114	1.14863	1.03696	1.73803	0.988797	0.981543	0.971003	1.14091	1.25838	0.914044	1.61385	0.903802	1.26904	1.16155	1.22758	1.17502	1.19644	0.898659	1	1.04608	1.15994
Glycerol	0.355938	0.274681	3.51794	1.33471	1.23928	1.18336	0.411046	1.1551	0.312554	0.824018	0.39139	0.356225	0.474139	6.36001	2.01178	1.70644	1.80539	0.397506	1.53358	0.31828	0.712047	0.350116	0.337576	0.457091	5.55929	1.7591	1.57193	1.6926	0.390174	1.30395	1.86518	0.929541	0.319692	1	1.45686	1.47146
Glycine	1.21829	0.944647	0.686806	1.33672	1.20589	1.14506	1.17856	0.772663	0.633709	0.980383	0.897293	1.70303	1.31594	1.21121	1.51392	1.74796	1.53825	1.43107	1.0461	1.19798	1.78484	1.40053	1.77739	1.36457	1.06135	1.16862	1.58829	1.66927	1.4258	1.15161	1.24201	1.49416	1.67126	1	1.44462	1.41948
Guanine	1.2871	1.05718	1.32661	0.624395	0.98762	0.923026	0.994715	1.07288	0.992785	0.844579	0.889114	0.891183	2.47293	1.05201	1.16204	0.866718	0.955463	1.11416	1.12842	0.967632	0.565172	1.87976	0.838506	1.79664	1.22715	1.60027	0.844611	1.14439	0.674588	0.683299	0.95082	0.75802	0.803772	1	1.18686	1.02928
Heptadecanoic acid	0.896025	1.38376	0.864259	0.879546	0.959002	1.09707	1.0402	0.921539	1.08662	0.88903	0.982954	1.1666	1.76568	1.4579	1.18077	1.02923	1.31332	1.21014	1.14719	1.21036	0.710783	1.11231	0.781713	1.95971	1.22117	1.46511	1.04127	1.38621	1.223	1.042	1.05848	0.856555	0.918921	1	1.20948	1.17765
Heptanoic acid	1.15257	0.934726	0.629628	0.691753	1.08838	0.969634	1.35761	1.02287	1.15269	0.906717	1.09343	1.35234	1.40001	1.19108	0.955394	1.21941	1.41668	1.76385	1.08366	1.3536	0.966694	1.08668	1.03352	1.15461	1.02234	0.894474	1.09016	1.17873	1.29547	0.810449	1.15532	0.800744	0.861746	1	1.25358	1.02705
Histidine	1.10238	1.30352	1.02559	0.75468	1.03863	1.58	1.258	0.622298	0.828917	0.794753	0.691241	0.199483	0.555269	0.270467	0.269439	0.242322	0.344975	0.278013	0.183479	0.403229	0.322922	0.238625	0.199285	0.497314	0.268201	0.334662	0.321943	0.338681	0.225577	0.281881	0.491564	0.291628	0.299838	1	0.300748	0.322779
Hypotaurine	1.78297	0.326147	0.493189	1.54908	1.24318	0.295064	0.890182	1.53087	0.58349	1.11318	1.19265	3.10826	0.710404	1.57349	2.90452	2.3661	0.945818	2.05862	1.871	1.0132	2.14585	1.73321	4.02914	0.8065	1.72606	2.4803	2.35987	0.909514	2.0054	1.99368	1.06019	1.88779	2.09812	1	1.85732	1.94151
Hypoxanthine	0.807124	0.738859	0.669714	0.463612	0.73768	0.663834	0.622644	2.3428	1.31547	0.806899	1.83136	0.94628	1.06801	1.13279	1.05567	0.839103	1.59282	0.911758	1.58742	0.980503	0.984777	1.28249	0.715559	1.00432	0.75292	0.593985	0.598723	0.621657	0.665417	0.597464	0.550801	0.467713	0.49602	1	1.1256	0.642234
Indoleacrylic acid	1.05267	0.763925	0.866129	0.994108	1.07721	0.772385	0.900763	1.20498	1.29938	0.948457	1.11999	1.43892	0.936953	1.27028	1.18669	1.09166	1.19902	1.34305	1.73592	1.25669	1.17491	1.54989	0.946241	0.932158	1.03048	1.34098	1.4688	0.558974	1.45581	1.51939	0.913907	1.05544	1.39528	1	1.28945	1.14704
Indolepropionic acid	1.57078	0.156602	0.159126	1.84586	1.21895	0.205301	0.620468	0.963858	0.495077	1.50386	2.26013	3.31056	0.306555	0.558735	2.61373	1.61857	0.6107	1.0195	1.54367	0.796908	2.33303	2.982	3.37912	0.127767	0.705168	3.52701	2.24791	0.439404	1.45462	1.73235	0.967938	2.52479	4.05794	1	1.60854	1.924
Inosine	0.758076	1.16607	0.874157	0.931169	0.999704	1.18789	1.00337	1.00432	1.24615	0.868751	0.960336	1.08909	1.74156	1.40801	1.35344	1.20888	1.34537	1.37261	1.20289	1.28521	0.963228	1.00394	1.02269	1.75761	1.30296	1.43077	1.14468	1.82683	1.22109	1.03987	1.19269	0.970165	0.978253	1	1.27038	1.26251
Inotisol	1.5914	0.0349187	0.137364	2.23956	1.09681	0.0966672	0.555178	1.19849	0.415272	1.5298	2.10454	3.13089	0.0519311	0.411959	3.15638	1.88672	0.315959	1.05844	1.76888	0.776984	2.7049	3.12271	3.96817	0.0963805	0.596055	3.33104	2.21007	0.367867	1.73798	1.85867	0.914213	2.84102	4.01838	1	1.67143	1.99453
Isocitrate	0.927535	0.978123	0.953789	0.708376	0.912654	1.12065	0.748477	0.975083	1.47644	1.01115	1.18772	2.43926	1.18929	1.40813	1.34193	1.52475	1.51119	1.38663	1.33837	1.529	1.21514	1.41441	1.90785	1.15158	1.15693	1.13395	1.26285	1.20259	1.08625	1.19333	0.869088	1.12086	1.34933	1	1.48165	1.22133
Isoleucine	0.963965	1.12015	0.838312	0.949397	1.11531	1.24487	1.28355	0.75067	1.01567	0.967847	0.750249	0.294561	0.444563	0.289714	0.337008	0.431093	0.315774	0.413892	0.348734	0.437095	0.567621	0.326365	0.32639	0.382589	0.282641	0.316589	0.342937	0.442068	0.363633	0.343884	0.526284	0.479551	0.364042	1	0.382402	0.379146
Kynurenine	0.200403	4.4512	1.97939	0.214197	0.642818	1.84195	0.626133	0.208805	0.182337	0.382255	0.270505	0.872156	5.64077	4.67883	1.39699	4.52722	5.40952	3.02063	1.9688	1.87393	2.20196	2.02678	0.360336	3.74336	1.84357	0.420337	2.01421	4.52614	1.71994	1.17662	1.14089	1.48339	1.32423	1	3.05614	1.79573
Lactate	1.27245	0.444105	0.547265	0.933825	1.10718	0.8657	1.10899	1.26175	1.01639	1.21695	1.22539	0.987994	0.60249	0.733579	1.0056	1.31035	0.651643	1.31433	1.13366	1.00524	1.14098	0.886211	1.31224	0.622691	0.685488	0.969857	1.32455	1.08966	1.24537	1.24469	1.16629	1.22845	1.06991	1	0.97928	1.0872
Lauric acid	0.341384	0.441228	1.34935	1.24585	1.67308	1.29099	0.338594	1.87191	0.397625	1.70264	0.347353	0.498465	0.554771	2.3209	1.98057	2.3198	1.84723	0.514848	2.42234	0.470687	1.72206	0.394556	0.407541	0.566604	2.02225	1.62576	2.10511	1.66172	0.483681	2.2855	3.2998	1.94238	0.357483	1	1.36784	1.52344
Leucine	1.03349	1.04153	0.799325	0.972878	1.13229	1.2163	1.32026	0.737662	1.03315	1.00037	0.712733	0.306612	0.454832	0.284373	0.335564	0.445239	0.320934	0.421761	0.380186	0.460721	0.596059	0.352357	0.308721	0.377311	0.28506	0.307297	0.34864	0.470029	0.379377	0.359703	0.515127	0.479201	0.384202	1	0.39624	0.383152
Lysine	1.03852	1.28276	1.01658	0.853065	0.927827	1.59246	1.3366	0.632677	0.87173	0.749974	0.697802	0.212149	0.658925	0.28803	0.33494	0.273338	0.340687	0.281222	0.229495	0.376762	0.345856	0.276021	0.269739	0.615349	0.297952	0.372119	0.435414	0.274719	0.346817	0.344458	0.697794	0.392494	0.37501	1	0.328857	0.401988
Malate	0.724303	1.13479	0.757284	0.825634	0.985994	0.941624	1.02309	1.442	1.70866	0.673166	0.783456	2.65147	1.77242	2.07305	1.43482	2.74762	2.00324	2.9047	2.99481	2.93289	1.22515	1.46837	1.02511	0.747724	0.956045	0.692374	0.862798	0.959384	1.35134	0.871948	0.690596	0.790242	1.02838	1	2.20078	0.906903
Malonate	0.741908	0.762721	0.948258	0.890608	1.07697	1.08447	0.587249	1.04543	1.41899	1.34567	1.09772	1.05758	1.26356	1.80709	1.8257	1.87125	1.88103	1.25003	1.35625	1.38142	1.24133	1.08188	1.08695	0.903979	1.65033	1.94679	0.811814	2.18161	1.29366	0.970965	1.31652	1.38477	1.03577	1	1.4561	1.32574
Methionine	0.921147	1.21169	0.937744	0.86471	1.1159	1.17721	1.1388	0.773186	1.16902	0.922498	0.76809	0.347479	0.521904	0.411887	0.412639	0.419273	0.492479	0.485804	0.376965	0.635709	0.562573	0.419228	0.350193	0.484008	0.389858	0.379742	0.42742	0.548488	0.454512	0.39602	0.638922	0.525314	0.449716	1	0.462358	0.458563
Methylmalonate	1.04461	0.958335	0.861567	1.01012	1.1231	1.21742	1.29895	0.768056	1.09681	0.971325	0.649705	0.333748	0.447943	0.301457	0.35559	0.431432	0.349168	0.449325	0.403254	0.540233	0.609125	0.385647	0.313371	0.366682	0.286031	0.300633	0.385308	0.484989	0.415467	0.418679	0.613674	0.516949	0.433877	1	0.418811	0.412333
Mevalonic acid	0.823089	1.34358	0.839964	0.92891	1.02005	1.09061	0.975124	0.977103	1.11359	0.85439	1.03359	1.12984	1.9543	1.39195	1.30011	1.15548	1.56498	1.53201	1.12833	1.24938	1.00611	1.01934	1.06873	1.91733	1.177	1.57183	1.23085	1.7178	1.1984	0.90917	1.16536	1.21078	0.886839	1	1.31198	1.27764
Myristic acid	1.16216	0.643838	0.805529	1.44955	1.19329	0.994324	0.785385	1.41268	0.80756	1.16372	0.58196	1.31616	0.812523	1.46488	1.97635	1.32685	1.41056	1.05518	2.25166	0.911205	0.991927	0.651996	0.878951	0.985112	1.05152	1.90751	1.33344	1.34039	1.08437	1.57446	0.980995	1.23551	0.551745	1	1.28812	1.17491
N-Acetylaspartate	0.70582	1.83075	0.798119	0.82181	0.941622	1.16744	1.00837	1.11659	0.947876	0.830421	0.831176	1.16536	1.65901	1.72475	1.17101	1.19362	1.50643	1.24274	1.2748	1.08711	0.861093	0.861988	1.856	1.73849	1.18694	1.20239	1.19155	1.37851	1.1474	1.12922	1.3741	1.38172	0.959957	1	1.24981	1.32239
N-Acetylserine	1.15849	0.95973	0.735738	1.7787	1.1101	1.06289	0.859334	0.918852	1.04491	0.621123	0.750142	1.23504	1.12517	0.60325	1.24372	1.68942	1.11718	1.05382	2.11931	1.83419	2.33974	4.04145	1.53301	1.43535	1.35499	0.804718	1.68271	1.56006	1.17308	1.45407	1.01709	0.944831	1.44079	1	1.67293	1.30915
Nonanoic acid	0.771344	0.869697	0.806539	0.940189	1.40476	1.01461	0.881033	1.15098	1.04386	1.29233	0.824659	0.95723	1.32587	1.84144	1.04374	1.84786	1.78165	1.17098	1.12298	1.11175	1.53706	0.978434	1.05392	1.26449	1.73913	1.08238	1.4204	1.11645	0.833317	0.984778	2.1116	1.46707	0.748764	1	1.33809	1.25657
Oleic acid	1.13524	0.989353	0.773233	1.11304	0.960269	0.946824	0.998251	0.984297	0.947625	1.00689	1.14497	1.20284	1.34962	1.30142	1.15689	1.09198	1.13526	1.25743	1.49639	1.23453	0.851841	1.22571	0.839404	1.36736	1.02794	1.12424	1.04751	1.15318	1.21338	1.22927	1.05613	0.986754	0.976134	1	1.20945	1.09285
O-Phosphoethanolamine	0.374746	0.613103	0.257635	0.652528	0.361582	1.02612	0.46863	1.39285	0.433575	2.41744	3.00179	1.29898	1.18987	1.07798	2.11333	0.606524	2.75273	1.31196	2.21177	0.786957	4.88445	3.71269	1.5165	1.59734	1.07292	2.52304	0.994494	1.94396	1.21414	2.83845	0.718768	4.94994	5.44741	1	1.9952	2.25609
Ornithine	0.772186	1.23895	0.990736	0.852332	0.667118	1.27875	0.663692	0.664543	1.24709	1.1771	1.4475	0.191517	0.756431	0.372182	0.369233	0.273413	0.281618	0.220325	0.236634	0.562085	0.42214	0.389621	0.21298	0.944495	0.349234	0.424819	0.352503	0.25551	0.241004	0.330457	1.22198	0.513678	0.553841	1	0.370473	0.490954
Palmitate	1.04364	0.985815	0.803784	1.09918	1.05261	1.00104	1.06058	1.12408	1.03447	0.896767	0.898037	1.37065	1.32902	1.40855	1.41388	1.11168	1.28646	1.31346	1.56686	1.18962	0.807093	0.978801	0.93813	1.3078	1.11831	1.47597	1.1201	1.29763	1.3234	1.15327	1.05466	1.03555	0.808418	1	1.25237	1.14848
Pentadecanoic acid	0.719318	0.803892	0.898747	1.74961	1.08979	1.21601	0.742064	1.28543	0.779881	1.07326	0.642011	0.74462	1.12862	1.66943	2.98885	1.62189	2.00475	0.76074	1.65325	0.764212	1.33864	0.520587	0.595654	1.24392	1.19201	3.15636	1.48413	1.58329	0.82819	1.60787	1.13976	1.27916	0.597046	1	1.38142	1.33703
Phenylalanine	1.02995	1.15294	0.905991	0.818677	1.04111	1.23515	1.15457	0.803878	1.11344	0.952805	0.791494	0.32698	0.404908	0.343334	0.356563	0.379164	0.402716	0.42512	0.339905	0.508826	0.539865	0.374293	0.364122	0.39693	0.336011	0.328596	0.387035	0.462283	0.395425	0.375315	0.588594	0.534302	0.41169	1	0.400152	0.416391
Phosphoenolpyruvate	0.789666	1.05162	0.788245	1.0119	1.01475	1.16448	0.847466	1.26476	1.1527	0.795368	1.11904	1.28797	1.23526	1.56398	1.46778	1.638	1.67279	1.50491	1.56315	1.43268	1.03748	1.16721	1.2647	1.24496	1.25882	1.11747	1.21031	1.52425	1.31143	1.20268	3.80445	1.0918	1.14078	1	1.41557	1.47015
Picolinic acid	0.780186	1.17073	0.819312	1.16078	1.00243	1.22583	0.852877	0.792765	1.22762	0.888482	1.07899	1.03491	1.60841	1.23087	1.37437	1.4419	1.43144	1.42188	1.48748	1.36116	0.917659	1.07546	1.07781	1.69966	1.36195	1.27454	1.27785	1.82801	1.49405	0.900416	1.03497	0.991139	0.798198	1	1.30778	1.24896
Pimelate	1.13378	0.963089	0.554455	1.04874	1.02951	1.145	0.931459	0.877389	1.08305	1.24209	0.991436	0.883705	1.14897	0.976287	0.926446	1.15199	0.844372	0.995016	1.17237	1.07707	1.03916	1.13691	1.02908	1.10627	0.775648	1.10631	0.830707	0.763779	0.966584	0.872215	1.19153	1.12781	0.68711	1	1.03203	0.95064
Proline	1.48237	0.76727	0.636875	1.4402	1.13409	0.933267	1.17596	0.743365	0.770666	1.00756	0.908376	1.27471	0.955369	0.685378	0.915695	1.08039	0.670933	0.793421	0.741971	0.846165	1.12908	0.826496	1.08796	0.978452	0.657144	0.740509	0.752548	0.890446	0.781024	0.681196	0.763325	0.938683	1.04346	1	0.901783	0.846795
Pterin	0.664272	0.272614	0.316819	1.62637	0.794092	0.549692	0.77957	2.21216	0.8479	1.53999	1.39652	0.784091	0.332945	0.694879	2.06064	1.13094	0.748676	1.3619	1.61598	0.928033	2.30176	1.63736	1.2936	0.48263	0.647028	1.75324	1.15329	0.753462	1.17289	3.03734	1.20176	1.73328	1.67116	1	1.23611	1.35452
Pyruvate	2.07585	0.39389	0.559735	0.956598	1.62443	0.522421	1.43012	0.46232	1.07383	1.00931	0.891508	1.43406	0.86244	0.732403	0.725237	1.52996	0.776567	1.44069	0.338184	1.1325	0.7355	0.628342	1.57857	0.720578	0.780854	1.05246	1.43669	1.01214	1.77166	1.0257	1.32587	0.957975	1.019	1	0.939626	1.15286
Ribose	0.740451	0.754907	0.871577	0.735664	0.793305	0.783236	0.871488	2.32616	1.13188	0.895406	1.09592	0.978687	1.06041	1.07438	1.17378	0.881037	1.19102	1.32239	1.5064	0.939677	0.868421	0.820427	0.956621	1.00878	0.972492	1.05897	0.876639	1.11511	1.14509	1.30756	0.996315	0.99673	0.951852	1	1.07424	1.0351
Ribose 5-phosphate	1.15166	0.606575	0.732207	0.941499	1.13554	0.763806	1.22822	0.971671	1.00367	1.09761	1.36754	1.01209	0.754814	0.972025	0.935727	0.914587	0.928773	1.27081	1.04952	0.830892	0.993501	0.882967	0.701554	0.885895	0.767001	0.98428	1.0255	0.845397	1.20643	0.998765	1.09725	0.979347	0.955809	1	0.958702	0.949747
Sedoheptulose	0.172005	1.50537	0.995286	0.415369	0.674855	1.14941	0.961682	1.93571	0.99885	0.871012	1.32045	0.677479	1.04342	1.04531	0.949962	0.728615	1.01395	0.770447	1.27909	0.756742	1.05385	1.20928	0.944359	1.6372	1.23912	0.975351	0.804774	1.6859	1.1302	2.26517	0.851754	1.31561	1.39446	1	0.957104	1.2949
Sedoheptulose 7-phosphate	0.555382	0.281653	0.362169	3.77712	0.548613	0.527056	0.655092	1.145	0.733317	1.08995	1.32466	0.319216	0.333895	0.642574	0.880202	0.547129	0.673787	0.900843	0.585327	1.43874	1.27279	3.02798	0.596224	0.822013	5.72185	0.926258	0.274028	1.10178	1.08854	1.64284	0.280829	1.07013	0.354661	1	0.96568	1.26174
Serine	1.00229	1.15875	0.73786	1.30521	1.11612	1.20045	1.31473	0.782616	0.828478	0.8068	0.746707	0.52	0.882088	0.666573	0.670232	0.686785	0.443051	0.711202	0.499823	0.925352	0.757625	0.408497	0.535126	0.77518	0.583075	0.546977	0.644476	0.647518	0.718814	0.447413	0.913004	0.58101	0.552371	1	0.65193	0.63136
Stearate	0.877297	1.17295	0.827878	0.950575	1.0328	1.07283	1.03962	1.0286	1.12507	0.859428	1.01294	1.29027	1.65707	1.55088	1.23806	1.17447	1.32228	1.30837	1.35762	1.32904	0.809324	1.10121	0.944191	1.59617	1.28268	1.32019	1.14432	1.5287	1.33254	1.11661	1.17774	0.973302	0.946644	1	1.28533	1.21483
Succinate	0.682559	1.56993	0.919178	0.707045	0.98508	1.27927	0.875015	0.860795	1.18988	0.919887	1.01135	1.42789	1.64678	1.81713	1.23605	1.26349	1.91073	1.59251	1.45513	1.30004	0.786535	0.985468	0.696672	1.52071	1.07961	1.24323	0.730923	1.8172	0.871295	0.691553	0.688761	0.918502	0.581155	1	1.40198	0.985419
Taurine	0.129411	0.351639	7.35729	0.359295	0.184327	0.799332	0.202544	0.423017	0.625645	0.110189	0.457308	0.151467	0.223069	0.235892	0.224777	0.242237	0.24859	0.233796	0.123251	0.549695	0.198845	0.117247	0.345597	0.231732	0.482225	0.211182	0.265132	0.408416	0.221975	0.151033	0.31401	0.286818	0.236492	1	0.231715	0.286783
Threonine	1.01163	1.0485	0.754868	1.2102	1.11231	1.18408	1.26766	0.826525	0.869665	0.923114	0.791455	0.569547	0.924265	0.692585	0.69227	0.736749	0.578429	0.782832	0.599284	1.05216	0.882199	0.523818	0.54548	0.801473	0.614644	0.562162	0.719324	0.774217	0.757253	0.548645	1.02923	0.690554	0.660356	1	0.730376	0.700304
Thymine	0.884328	1.58002	0.78711	0.930444	1.44639	0.758763	1.11865	1.16217	0.567868	1.01639	0.747871	1.20636	2.30316	1.70536	0.947882	0.875517	1.25759	1.16818	1.20891	0.966783	0.556429	0.646329	0.778866	1.77134	0.911209	1.59694	0.682092	1.46119	0.953221	1.04555	0.843465	0.613018	0.566793	1	1.1675	1.02034
Tridecanoic acid	0.598156	0.399927	1.37997	1.55457	1.39092	1.22219	0.453825	1.36644	0.497849	1.54916	0.586996	0.559634	0.538367	2.54603	2.56191	2.12655	1.90096	0.439078	1.6972	0.50518	1.38676	0.455888	0.533273	0.650273	2.00665	2.39443	1.94272	1.63833	0.495957	1.67861	2.02492	1.75979	0.568643	1	1.33796	1.42669
Tryptophan	1.15747	0.996815	0.838051	0.828424	1.06456	1.18404	1.27339	0.832715	1.00317	0.993175	0.828181	0.320153	0.263873	0.162787	0.335488	0.260915	0.146259	0.33952	0.273696	0.481511	0.415405	0.303188	0.36159	0.324056	0.280062	0.350038	0.354675	0.232046	0.340697	0.364288	0.584142	0.478383	0.378173	1	0.300254	0.368014
Tyrosine	1.17129	1.15946	0.865132	0.789671	1.06026	1.26589	1.43536	0.718352	0.912799	0.927463	0.694334	0.266446	0.394199	0.27986	0.298427	0.320197	0.313304	0.360552	0.277924	0.412939	0.429348	0.303439	0.278188	0.34409	0.2521	0.269575	0.339061	0.342065	0.325796	0.335478	0.539622	0.436432	0.342255	1	0.332421	0.345878
Undecanoic acid	0.950625	0.66132	0.536217	1.55063	1.32259	0.800832	0.753102	1.16561	0.73373	1.2775	1.24784	1.38816	0.778744	1.00917	1.48121	1.50208	0.908719	1.20859	1.53971	1.24429	1.18036	1.29628	1.5359	0.914471	1.22189	1.21307	1.71996	1.38782	1.36425	1.50625	2.21665	1.40856	1.39518	1	1.23066	1.444
Uracil	0.924781	1.23967	0.844679	0.991511	1.02459	1.1534	0.999132	0.965581	1.10419	0.870818	0.881654	1.16232	2.19832	1.45106	1.35699	1.24689	1.85911	1.27138	1.5318	1.41091	0.929625	1.14746	1.01435	1.78443	1.42569	1.35377	1.14989	2.18156	1.31655	1.05615	1.24514	0.968463	0.890382	1	1.41508	1.30785
Valine	1.05111	0.963972	0.85576	1.01576	1.11769	1.21433	1.29744	0.769793	1.08634	0.97441	0.653402	0.329857	0.44702	0.303521	0.351453	0.434678	0.353698	0.44648	0.405342	0.539909	0.609052	0.390514	0.31119	0.366699	0.28905	0.301875	0.390279	0.482966	0.429805	0.422515	0.619484	0.516271	0.44057	1	0.419229	0.415519
Xanthine	1.82225	0.935432	0.867449	0.779727	0.912274	0.764864	0.963281	0.90052	0.975429	0.934419	1.14436	2.01535	1.18894	1.7824	1.53558	1.31637	3.18678	1.42798	1.67046	1.31338	1.40882	1.47398	1.61618	1.40186	1.47939	1.13215	1.33867	0.982093	1.06613	0.893635	0.654016	0.999185	1.19918	1	1.66546	1.16023
Condition	Fold change (18.5% O2 relative to 0.5% O2)											Mean	P-values
Donor	1	2	3	4	5	6	7	8	9	10	11		Paired t-test
2-Hydroxybutyrate	1.09313	1.42377	0.920821	1.25453	1.04579	0.692468	1.17742	1.06246	1.06065	0.758239	1.05994	1.04993	0.558198
2-Hydroxyglutarate	0.74004	0.669104	0.754514	0.80531	0.729536	0.68656	0.739601	1.058	0.69297	0.849184	0.734771	0.769053	6.0424e-05
3-Hydroxykynurenine	1.09102	0.723725	0.7466	1.00988	0.791038	1.80182	0.889406	1.09599	1.48292	1.32842	1.06169	1.09296	0.625848
3-Hydroxypropionate	1.11112	1.40568	0.940523	1.25679	1.05859	0.696495	1.1912	1.0758	1.07607	0.753205	1.05053	1.056	0.495173
3-Phosphoglycerate	0.739941	1.42973	1.28843	1.02537	1.38285	1.71805	1.78566	0.698083	2.72029	1.08579	1.884	1.43256	0.156194
6-Phosphogluconate	1.42313	0.977696	1.2866	0.791538	0.795064	2.15985	0.853212	1.06907	1.37812	1.1546	1.04425	1.17574	0.242542
Aconitate	1.33604	1.15964	1.13383	1.03124	1.37485	1.23127	1.23539	2.46287	1.13487	1.11909	1.1672	1.30785	0.002116
Adenosine	1.30243	1.00508	1.18562	1.1404	1.08815	1.19254	1.04994	0.905506	1.16363	0.964973	0.932343	1.0846	0.102492
Alanine	1.15845	1.06576	0.956491	1.22658	1.37575	0.730772	1.008	1.37451	1.46999	1.30302	0.755305	1.12951	0.167699
alpha-Keto-beta-Methylvalerate (KMV)	0.842649	1.04284	0.97469	0.942254	0.766405	0.692733	0.95313	0.770801	0.747386	0.756109	0.722053	0.837368	0.0011821
alpha-Ketoglutarate	0.67616	0.586568	0.55222	0.675338	0.607326	0.404905	0.684281	0.148066	0.421063	0.65954	0.438826	0.532208	2.2299e-06
alpha-Ketoisocaproate (KIC)	0.761469	0.926274	0.934497	0.844378	0.827481	0.59897	0.730895	0.686685	0.709659	0.744443	0.640448	0.764109	0.000120711
alpha-Ketoisovalerate (KIV)	0.85424	0.951937	0.990869	0.858329	0.975524	0.793316	0.790087	0.699039	0.867896	0.781483	0.585771	0.831681	0.00179636
Aminoadipate	1.93731	1.03162	1.60304	0.797007	0.544012	2.98572	0.651307	1.93163	1.59838	0.804062	0.613208	1.31794	0.269303
Anthranilic acid	1.14339	0.960992	1.13152	0.952923	1.01847	0.915994	1.38881	1.24265	1.31771	0.925058	1.13029	1.10253	0.135864
Arachidic acid (Eicosanoic acid)	1.64661	0.913128	1.39307	1.13135	0.973964	1.04234	0.876311	1.17232	1.04886	0.801606	1.28418	1.1167	0.202319
Asparagine	1.17244	1.00628	1.33116	1.3481	0.772928	1.59704	0.913499	0.809888	1.89333	0.639635	0.512337	1.0906	0.324877
Aspartate	4.02332	2.50867	1.88673	1.10249	2.34389	2.68256	1.90876	2.02318	6.2614	0.876951	1.05739	2.42503	0.0106563
beta-Alanine	1.56545	1.26275	1.49336	1.3979	1.63933	1.36998	1.22669	1.33065	1.58252	1.94417	1.14919	1.45109	0.000528916
beta-Hydroxy beta-Methylbutyric acid (HMB)	1.28302	1.0392	1.08715	1.07905	1.0303	0.899566	1.08799	1.29235	1.26962	1.06911	1.08865	1.11145	0.028281
beta-Hydroxybutyrate (3-Hydroxybutyrate)	1.05567	1.0076	1.32004	1.11686	0.965226	1.00146	0.895265	0.95539	1.1423	0.948042	0.888346	1.02693	0.612519
Cholesterol	1.36291	1.00993	1.19956	0.993095	0.883846	1.53918	0.962101	1.31298	1.44529	1.00884	1.1265	1.16766	0.0294057
Citrate	1.42348	1.16153	1.50259	1.34494	1.44359	1.96521	1.5799	1.67168	1.99602	1.41628	1.158	1.51484	2.50975e-05
Cysteine	0.5676	0.811147	0.831466	0.832089	0.597908	0.623984	0.969829	0.674177	0.654646	0.686551	0.760759	0.728196	0.00051553
Cytosine	0.968566	1.07753	1.16367	1.1978	1.31528	0.88422	1.21167	1.02021	1.01093	1.11414	0.947724	1.08289	0.0637822
Deoxyuridine	0.61941	0.744023	0.900339	0.842516	0.819794	0.961769	0.876102	0.646624	0.785703	1.12026	0.794672	0.828292	0.00627614
Dihydroxyacetone phosphate (DHAP)	4.09245	0.806162	1.24004	1.32722	0.998728	1.31798	1.26561	1.21842	0.851536	1.1779	1.16138	1.40522	0.0557809
Dihydroxyphenylalanine (DOPA)	0.798001	0.594678	0.681092	0.932048	0.824026	0.863145	0.635938	0.933081	0.852819	0.964236	0.765431	0.804045	0.00646834
Fructose	0.353756	0.370691	0.566967	0.630915	0.342436	0.270025	0.384101	0.356353	0.209396	0.645069	0.400461	0.411834	1.14341e-07
Fructose 6-phosphate	0.602632	0.558211	1.30123	0.688274	0.248568	0.6312	0.437847	0.565986	0.647204	0.893963	0.561515	0.648784	0.00476161
Fumarate	2.84582	3.34753	2.05848	1.7487	2.64605	1.901	1.94831	3.07366	3.49508	1.4583	1.50686	2.36635	2.20275e-05
Gamma-aminobutyric acid (GABA)	1.11691	1.22135	1.11188	1.25115	1.38088	1.50437	1.34046	1.43106	1.59207	2.0309	1.80096	1.43473	0.00396178
Gluconic acid	1.03606	0.847989	1.11824	1.19463	0.936053	0.947863	1.2326	0.989285	0.806477	0.930818	0.851904	0.990174	0.907999
Glucose	0.0835364	0.310387	0.357085	0.326429	0.159778	0.12615	0.231438	0.0398471	0.0496142	0.111647	0.077638	0.170323	2.78183e-06
Glucose 6-phosphate	0.848016	0.590606	1.35521	0.778656	0.181708	0.480807	0.359885	0.172035	0.74699	0.883378	0.534019	0.630119	0.0150737
Glutamate	1.0145	0.908041	0.874141	0.832644	0.95922	0.930273	1.04378	0.99743	1.38622	0.840094	0.846916	0.96666	0.528145
Glutamine	0.943041	1.09838	1.14163	1.1947	1.19488	0.865357	1.175	0.977185	0.972565	1.1492	0.99164	1.06396	0.115188
Glycerate	0.743303	0.723707	0.934701	0.711128	0.974897	0.905112	0.892739	1.41582	0.841512	0.820384	1.0805	0.913073	0.172962
Glycerol	1.05524	1.0373	1.14403	1.14364	1.08557	1.06663	1.01879	1.1761	0.170643	0.76602	1.09517	0.978104	0.933763
Glycine	0.958165	0.964363	1.1412	1.29548	1.10053	0.921513	1.0037	0.908376	0.96455	1.19455	0.838007	1.0264	0.668064
Guanine	1.06282	1.37642	0.857277	0.726151	1.02617	0.83491	1.65161	1.65143	1.01768	0.74559	2.33867	1.20807	0.273268
Heptadecanoic acid	1.49236	0.90099	1.19386	0.805925	0.988438	0.947421	0.989485	1.10094	1.14349	0.829816	1.21045	1.05483	0.613429
Heptanoic acid	1.30848	1.21253	1.16506	1.06811	1.11856	1.20187	1.36155	1.33711	1.17162	1.20724	1.26102	1.21938	3.60428e-05
Histidine	1.001	1.11654	1.00845	0.805109	0.752688	1.01859	1.23245	0.650909	0.820298	1.10731	0.795847	0.937198	0.236198
Hypotaurine	0.771445	0.880849	0.91161	1.17104	1.00264	1.03992	1.02654	0.938466	0.955673	1.1367	0.826078	0.969177	0.439643
Hypoxanthine	1.32243	1.06342	1.50453	1.77727	1.40149	2.56221	1.37021	2.65693	1.78014	2.10552	2.58556	1.82997	0.00041145
Indoleacrylic acid	1.52067	1.00514	1.23271	0.884943	0.743231	2.14504	0.922542	1.14251	1.37508	1.1132	1.11081	1.19962	0.140008
Indolepropionic acid	0.979711	2.39934	0.792343	0.741059	0.720033	1.38984	0.700868	0.891085	0.823305	0.924048	0.734856	1.00877	0.0284183
Inosine	1.06493	0.990863	1.08063	0.945951	1.05608	0.736448	1.12408	1.15676	1.07758	0.99285	1.02626	1.02295	0.886087
Inotisol	0.789001	0.538814	0.691143	0.947565	0.853695	0.858894	0.609007	0.951688	0.849895	0.952088	0.777109	0.801718	0.00762175
Isocitrate	1.27854	1.03275	1.21713	1.18341	1.20739	1.25662	1.27653	1.12154	1.75931	1.08411	1.04823	1.22414	0.00114693
Isoleucine	0.90248	1.16199	1.02503	1.0645	1.25706	0.714311	1.13821	1.0141	0.830531	1.18365	0.896504	1.01712	0.88
Kynurenine	2.4204	1.50688	2.53792	3.3235	2.24765	1.19517	1.75624	1.67326	1.64252	1.48441	1.53053	1.93804	0.000373744
Lactate	0.752908	0.967558	1.07016	1.03686	0.989283	0.598025	1.05538	0.910797	0.861917	0.928796	0.828304	0.909089	0.0497995
Lauric acid	1.2231	0.979114	1.14768	1.21824	1.10199	1.11164	1.06444	1.05987	0.142641	0.886573	1.10371	1.00355	0.579294
Leucine	0.993168	1.20546	0.997589	1.09199	1.27707	0.682797	1.11172	1.05694	0.894384	1.24386	0.917114	1.04292	0.575826
Lysine	0.786499	1.07081	0.966697	0.900088	0.627765	1.24013	0.810866	0.66625	0.539933	0.881176	0.736038	0.838751	0.0441243
Malate	2.58653	2.37042	2.16836	2.07231	3.18455	2.08805	2.1495	3.43462	4.2469	1.55034	1.42785	2.47995	5.09103e-05
Malonate	0.972975	1.39778	1.09498	0.937798	2.30503	0.862223	0.966275	1.3968	1.0493	0.896416	1.04451	1.17492	0.270269
Methionine	0.99225	1.0783	1.0565	1.08663	0.98094	0.897884	1.06885	0.951883	0.994971	1.07093	0.932208	1.01012	0.694988
Methylmalonate	1.06503	1.22161	1.05393	1.1828	1.11971	0.71995	1.0815	0.963159	0.880326	1.17831	0.888839	1.03229	0.762804
Mevalonic acid	1.05718	1.01928	1.18262	0.827134	0.938762	0.911034	1.27838	1.24106	1.07209	0.83096	1.14941	1.04617	0.565398
Myristic acid	1.49742	0.824803	1.3931	1.03609	0.995054	1.05236	0.973082	1.43011	0.928858	0.802846	1.1817	1.1014	0.212334
N-Acetylaspartate	0.627885	0.954281	1.45311	0.973904	1.00174	1.09279	1.08309	1.12892	0.791145	0.623204	0.897945	0.966184	0.489429
N-Acetylserine	0.805631	0.783899	0.445207	1.54553	1.00399	0.716113	0.898331	1.4575	1.80336	2.47636	2.80502	1.34009	0.244432
Nonanoic acid	0.908257	1.04854	1.05883	0.9643	1.30094	1.59582	1.4052	1.14034	0.526497	1.0477	1.30673	1.11847	0.534656
Oleic acid	1.43297	0.98703	1.26605	1.02904	1.04245	0.984454	1.0363	1.2173	1.16892	0.863276	1.25568	1.11668	0.0335291
O-Phosphoethanolamine	0.856566	0.744908	1.00471	0.837614	0.609882	1.41604	1.08057	0.779216	1.09487	0.986771	0.681552	0.917518	0.193785
Ornithine	0.899226	0.800884	1.06571	0.869154	0.775634	1.10218	0.914197	0.716081	0.459981	0.821799	0.70349	0.829849	0.0634919
Palmitate	1.46105	1.01622	1.25953	0.957932	0.992477	0.991392	0.992489	1.35863	1.12797	0.779386	1.21076	1.10435	0.126642
Pentadecanoic acid	1.25009	0.90731	1.40052	0.946932	1.09282	1.26619	0.918558	1.02822	0.670502	1.0465	0.871939	1.03633	0.56858
Phenylalanine	0.897995	1.0201	1.02179	1.08511	0.979665	0.871145	1.07509	0.905653	0.864476	1.01041	0.909163	0.967328	0.164863
Phosphoenolpyruvate	1.0184	0.992213	1.24242	1.31349	1.35338	1.09745	1.14753	1.29973	0.376579	0.950245	1.02317	1.07405	0.822583
Picolinic acid	0.960196	0.946316	0.90376	1.07833	1.12838	0.783063	0.9517	1.65199	1.31517	0.925863	1.34736	1.09019	0.484483
Pimelate	0.858736	1.03859	1.25867	0.837419	1.38676	1.10552	1.02942	1.34413	0.903945	0.921399	1.65462	1.12175	0.230354
Proline	1.17165	0.976409	1.04296	1.23657	1.43564	0.75348	1.01587	1.08922	1.10853	1.20283	0.792071	1.07502	0.304043
Pterin	0.606133	0.689856	1.07395	1.17533	0.980617	0.993649	1.16115	0.532039	0.772229	1.32798	0.979777	0.935701	0.465627
Pyruvate	0.908451	1.19687	0.937951	0.689088	1.06492	0.767255	0.813187	0.329712	0.85416	0.767766	0.616628	0.813272	0.0121629
Ribose	1.02307	1.05118	1.10477	1.10842	1.00502	1.06807	1.15484	1.15207	0.943152	0.87127	0.861927	1.03125	0.270047
Ribose 5-phosphate	1.44264	0.852036	1.26731	0.950671	0.891845	1.09862	1.05337	1.05082	0.757252	1.01445	0.92379	1.02753	0.857434
Sedoheptulose	0.717395	0.637323	0.843591	0.973969	0.905365	0.601429	0.681693	0.564678	0.888451	0.801031	0.867202	0.771102	0.00359325
Sedoheptulose 7-phosphate	0.535396	0.406192	0.112302	0.950278	1.99662	0.611546	0.827573	0.35629	5.12319	1.18937	8.53767	1.87695	0.611578
Serine	0.971734	1.13791	1.1432	1.22534	1.06565	0.68423	0.98941	1.11714	1.01352	1.30398	0.739534	1.03561	0.559354
Stearate	1.36653	1.03816	1.20909	0.937786	1.02635	0.864974	0.981866	1.21583	1.12847	0.831524	1.16328	1.06944	0.222647
Succinate	2.04959	1.0829	1.68313	0.994229	1.72863	1.05147	1.82775	2.10416	1.88751	0.856323	1.69571	1.54194	0.00214756
Taurine	0.438276	0.962619	0.489174	1.06438	0.913648	0.608669	1.05326	0.816051	1.75057	0.69328	0.495774	0.844154	0.191247
Threonine	1.04412	1.15321	1.12681	1.23144	1.02422	0.747114	1.03378	1.0923	1.02227	1.27752	0.793236	1.04964	0.395962
Thymine	1.54887	1.30024	1.87153	0.593561	1.28358	0.860661	1.22551	1.15624	1.1462	0.907687	1.14033	1.18495	0.229698
Tridecanoic acid	1.04943	0.82791	1.26879	1.06994	1.09462	1.16031	0.885315	1.01108	0.249481	0.788029	0.801712	0.927874	0.591206
Tryptophan	0.885403	0.81428	0.581255	0.958432	0.735645	0.6303	0.996548	0.751316	0.824304	0.868352	0.801718	0.804323	0.000105947
Tyrosine	0.957791	1.14563	1.11011	1.10703	0.944366	0.915921	1.10668	0.82844	0.765237	0.983769	0.88659	0.977415	0.398146
Undecanoic acid	0.903808	0.851578	0.825906	1.22104	0.873325	0.654779	0.885899	1.02222	0.561341	0.837992	0.929113	0.869727	0.046099
Uracil	1.14588	1.23194	1.01779	1.00238	1.08435	0.852191	0.965693	1.45036	1.13313	0.959897	1.28873	1.10294	0.144304
Valine	1.05998	1.21904	1.05006	1.16423	1.11376	0.732345	1.0388	0.959353	0.871546	1.17971	0.886385	1.02502	0.859658
Xanthine	1.24699	0.848119	1.20482	1.35634	0.983348	3.24489	1.3394	1.86929	2.00819	1.40997	1.22916	1.52186	0.0233051
Significant metabolites (P<0.05)	Mean
(TCA cycle metabolites in red)	fold change	P-value
Malate	2.47995	5.09103e-05
Aspartate	2.42503	0.0106563
Fumarate	2.36635	2.20275e-05
Kynurenine	1.93804	0.000373744
Hypoxanthine	1.82997	0.00041145
Succinate	1.54194	0.00214756
Xanthine	1.52186	0.0233051
Citrate	1.51484	2.50975e-05
beta-Alanine	1.45109	0.000528916
Gamma-aminobutyric acid (GABA)	1.43473	0.00396178
Aconitate	1.30785	0.002116
Isocitrate	1.22414	0.00114693
Heptanoic acid	1.21938	3.60428e-05
Cholesterol	1.16766	0.0294057
Oleic acid	1.11668	0.0335291
beta-Hydroxy beta-Methylbutyric acid (HMB)	1.11145	0.028281
Indolepropionic acid	1.00877	0.0284183
Lactate	0.909089	0.0497995
Undecanoic acid	0.869727	0.046099
Lysine	0.838751	0.0441243
alpha-Keto-beta-Methylvalerate (KMV)	0.837368	0.0011821
alpha-Ketoisovalerate (KIV)	0.831681	0.00179636
Deoxyuridine	0.828292	0.00627614
Pyruvate	0.813272	0.0121629
Tryptophan	0.804323	0.000105947
Dihydroxyphenylalanine (DOPA)	0.804045	0.00646834
Inotisol	0.801718	0.00762175
Sedoheptulose	0.771102	0.00359325
2-Hydroxyglutarate	0.769053	6.0424e-05
alpha-Ketoisocaproate (KIC)	0.764109	0.000120711
Cysteine	0.728196	0.00051553
Fructose 6-phosphate	0.648784	0.00476161
Glucose 6-phosphate	0.630119	0.0150737
alpha-Ketoglutarate	0.532208	2.2299e-06
Fructose	0.411834	1.14341e-07
Glucose	0.170323	2.78183e-06
