# Supplementary material for: The oxygen level in air directs airway epithelial cell differentiation by controlling mitochondrial citrate export
Source: Sci Adv. 2025 Jan 24;11(4):eadr2282. doi: 10.1126/sciadv.adr2282 (PMC11759043; doi:10.1126/sciadv.adr2282)
Supplement: Supplementary file 2 — Data S1 and S2 [file sciadv.adr2282_data_s1_and_s2.zip › adr2282_data_s2.xlsx]

## Sheet: Table S2
Data S2. 13C-enrichment data for major TCA cycle metabolites during airway epithelial differentiation at 18.5% and 0.5% O2
			Citrate							alpha-Ketoglutarate						Fumarate					Malate
Time point	O2 tension	Donor	M+0	M+1	M+2	M+3	M+4	M+5	M+6	M+0	M+1	M+2	M+3	M+4	M+5	M+0	M+1	M+2	M+3	M+4	M+0	M+1	M+2	M+3	M+4
Day 0	18.5% O2	1	28.2913	3.86798	35.1587	12.5132	10.3435	11.7324	-1.90716	49.1526	3.11469	27.7807	2.8906	10.707	6.35436	53.2378	3.92261	17.4964	21.0664	4.27681	45.9495	3.72764	17.2892	28.7171	4.31657
		2	29.4471	3.83447	36.5764	10.6879	11.163	10.0383	-1.74717	58.3551	2.56129	29.4367	0.272183	5.76187	3.61281	61.7296	3.21002	14.5313	17.6229	2.90621	57.1691	3.1483	16.383	20.7204	2.57924
		3	31.2811	3.14035	36.6284	9.21252	12.0574	9.34973	-1.6694	46.9758	3.87747	28.8127	6.00633	9.44804	4.87969	55.2608	3.64885	17.6702	20.1602	3.25996	49.2546	4.8967	18.9647	22.646	4.23801
		4	26.3128	4.10706	38.6846	11.3182	12.9462	8.17062	-1.53951	46.201	2.04503	28.5642	6.32933	10.889	5.97133	51.5861	5.54047	20.6557	16.8937	5.32406	46.1614	5.21872	22.5084	19.7985	6.31297
		5	27.3817	3.94156	37.0074	12.2874	12.0361	9.05431	-1.7085	46.6301	3.54452	28.9615	6.50369	9.15416	5.20604	50.8487	5.35081	20.7442	18.8457	4.21061	47.5945	5.44463	21.388	20.3238	5.24904
		6	23.9754	3.4141	37.3665	11.8094	14.5192	10.8282	-1.91278	41.5759	3.43224	31.3144	6.04605	12.2973	5.33418	50.4642	5.46255	20.9007	18.606	4.56651	44.7636	4.99997	21.2252	21.7335	7.27771
Day 2	18.5% O2	1	22.7708	3.035	42.9167	9.41323	11.7949	12.0481	-1.9786	54.2565	2.93831	25.265	2.70397	9.92366	4.9126	51.609	3.14605	14.5703	27.2185	3.45614	48.0361	2.96701	15.9964	29.3085	3.69192
		2	28.7892	3.26006	38.2545	10.7889	9.25491	11.4979	-1.84543	70.6021	1.04136	20.7256	-2.89526	5.5608	4.96533	62.7967	2.09768	11.9804	20.9252	2.20011	57.9795	2.72513	13.8577	23.3891	2.04863
		3	26.0181	3.93213	37.2803	13.291	10.6855	10.6421	-1.84925	51.8988	3.01596	28.3832	2.14928	10.06	4.49276	53.6678	3.53331	16.1966	22.6721	3.9302	50.2212	4.1213	16.6261	25.5489	3.48244
		4	23.8433	3.14414	41.6534	8.57384	13.3503	11.3399	-1.90484	54.102	-0.332516	31.5222	1.41545	5.24781	8.04501	51.764	3.95292	19.2396	20.0428	5.00064	45.9853	4.68319	20.476	23.168	5.6874
		5	19.9919	3.08145	42.3739	10.9973	13.4451	12.1563	-2.04597	46.0856	2.91433	26.0698	7.57703	11.0588	6.29446	49.0305	4.8134	18.9601	22.1759	5.0201	44.0691	4.76017	20.0384	25.5734	5.55885
		6	26.7169	2.65073	36.5819	10.3507	13.8281	11.8218	-1.95003	48.5522	2.402	29.1637	3.74728	10.3268	5.80798	52.8451	3.92683	17.8549	20.9252	4.44794	46.7191	4.9473	18.6915	24.5228	5.11929
	0.5% O2	1	45.2196	1.86944	31.8226	10.0575	5.12273	7.19794	-1.28975	67.0171	1.59494	22.5267	0.514539	6.80754	1.53916	66.5019	1.28803	8.26346	24.4236	-0.477071	63.7053	1.06033	8.79289	26.357	0.084406
		2	44.9512	2.77292	28.5206	11.3412	5.97721	7.76485	-1.32797	75.4108	1.54684	16.3371	-0.636849	4.2832	3.05891	71.5027	1.03976	6.62652	20.745	0.0859579	66.53	1.42703	7.61799	24.3533	0.0717648
		3	47.7578	2.46672	29.5577	8.45745	5.7727	7.24751	-1.25991	67.7337	-0.302271	23.0513	-1.28657	6.8538	3.9501	71.6976	1.19153	8.18651	18.8161	0.108247	67.3447	1.53112	8.84217	21.7923	0.489667
		4	30.7887	3.31542	37.8211	9.94228	10.2298	9.58365	-1.68102	47.6701	3.38844	29.2459	5.00868	8.94654	5.74034	52.9421	3.72146	16.1625	23.5627	3.61117	48.9297	4.78804	16.8009	25.5521	3.92934
		5	26.8156	3.89792	33.4847	12.4362	13.7386	11.5694	-1.94241	41.4157	4.09222	28.5547	9.02837	10.8965	6.01247	47.1328	4.94717	18.717	24.7794	4.42367	42.4989	4.82056	19.0481	28.3246	5.30783
		6	30.2866	4.50437	34.6436	12.7889	11.0033	8.38988	-1.61659	44.7896	4.28825	32.086	6.61235	7.57892	4.64481	54.5373	4.7469	17.3795	19.6203	3.71602	49.4513	5.59236	18.6658	22.5106	3.77991
Day 7	18.5% O2	1	19.7965	5.49398	33.5681	17.8957	15.0012	10.2	-1.95537	30.0453	7.47535	29.1924	13.1858	13.9362	6.16493	34.9321	10.2359	23.4418	24.0512	7.33889	32.7074	9.51599	23.7804	26.0892	7.90693
		2	20.5111	4.93176	36.7317	13.9898	16.1499	9.55982	-1.87409	37.6576	5.71352	28.7828	10.5713	12.6374	4.63738	42.6532	8.84236	21.1892	21.2219	6.09332	37.6739	8.43142	23.3605	23.684	6.85013
		3	16.696	6.83685	35.3446	18.4793	13.7857	10.8912	-2.03359	32.5157	7.84141	25.8574	12.1294	14.5836	7.07257	38.6497	8.9558	23.2688	22.1262	6.99948	35.3546	10.0782	23.8875	24.0328	6.64695
		4	21.9114	4.62872	30.1239	15.011	18.3253	12.1033	-2.10364	31.8128	6.48975	29.9664	12.1187	14.084	5.52836	38.1656	9.51565	21.7147	23.5268	7.07728	34.1364	9.86946	22.8776	24.9616	8.15499
		5	16.3448	6.64998	31.5582	19.429	16.5219	11.6315	-2.13542	22.5828	6.70828	30.786	16.9622	14.5235	8.43727	34.5682	9.61618	21.9564	26.594	7.26521	30.2244	10.0647	22.814	28.6934	8.20343
		6	17.3293	6.91075	32.0045	18.8573	16.1516	10.793	-2.04641	23.2328	7.9484	27.6607	17.1418	15.8273	8.18909	27.7715	11.4435	23.671	28.6629	8.45114	26.427	11.7244	23.6649	29.7065	8.47717
	0.5% O2	1	24.3034	7.15766	31.3192	18.7457	11.4981	8.71785	-1.74179	30.5551	8.07397	31.9471	12.3348	12.4921	4.59692	40.2278	9.28587	19.7187	26.2916	4.47611	35.7784	9.49335	20.7622	28.9597	5.00639
		2	30.1768	5.3455	32.9402	14.6388	10.2246	8.28962	-1.61552	46.1371	3.74176	27.7959	8.72308	8.47975	5.12243	48.9367	6.82933	16.8961	24.3054	3.03241	43.7249	7.49476	17.7509	27.2725	3.75697
		3	25.5575	7.51329	36.1103	14.934	10.2864	7.16504	-1.56651	37.1645	7.963	30.4331	12.4452	9.31232	2.68189	43.2283	10.2538	19.6933	23.368	3.45657	40.458	10.2653	20.5455	25.0294	3.70174
		4	24.2286	6.84408	33.2957	16.3652	13.2063	7.73088	-1.67074	29.9164	7.47986	31.5533	13.0985	11.985	5.96697	43.6128	9.07326	20.8389	21.4395	5.03552	37.377	10.2924	22.2995	24.3424	5.68875
		5	24.1622	7.73808	31.0657	19.5395	11.0816	8.062	-1.64907	28.8747	9.50091	30.5828	14.6718	10.8205	5.5493	39.6904	9.04719	20.6746	26.3773	4.21053	34.6097	9.85768	20.0964	30.6947	4.74154
		6	28.9523	8.25137	31.6204	18.2225	8.17003	6.21781	-1.43438	31.5272	11.0333	29.3705	12.9313	10.3603	4.7775	37.9168	8.99559	20.3196	28.656	4.11194	33.0282	10.6178	20.4422	32.174	3.73787
Day 12	18.5% O2	1	24.5497	6.69375	30.018	17.8175	13.5532	9.17177	-1.80397	35.7956	6.68536	28.2951	12	11.6313	5.5926	39.3166	10.6914	21.6468	21.8365	6.50873	35.9532	9.36186	22.8076	24.7227	7.15459
		2	25.8092	6.12509	34.8807	16.7056	10.232	7.88968	-1.64222	39.146	7.80409	27.2561	10.3227	10.353	5.11808	43.3248	9.78273	19.2692	22.8578	4.76548	38.9481	9.3061	20.7831	25.2623	5.70042
		3	24.6813	8.02415	31.2913	17.2572	12.2692	8.17561	-1.69873	35.8674	7.42771	28.1408	11.4642	12.6491	4.45073	40.2167	9.87099	22.601	21.5327	5.77859	37.8083	10.5796	21.6253	23.278	6.70883
		4	24.5965	7.49363	29.0641	21.7315	10.9406	7.87441	-1.70085	33.4667	9.08401	28.9503	13.6546	10.8295	4.01491	42.8228	9.6552	19.1854	23.8307	4.50589	37.1332	10.2913	20.8585	26.4321	5.28486
		5	22.7687	6.8726	33.765	16.3121	11.7204	10.4579	-1.89667	29.2747	8.46461	29.3284	15.0216	12.2868	5.62386	37.6865	10.8799	21.9903	23.5087	5.9346	32.0411	10.9316	21.9755	28.3421	6.70983
		6	20.3983	9.78276	32.6486	18.8889	11.9393	8.08289	-1.74075	26.1814	11.37	29.7259	18.6562	9.93154	4.13496	31.6392	14.5491	22.9888	25.266	5.55692	28.0518	14.8397	23.7433	27.1191	6.24624
	0.5% O2	1	28.9208	7.5344	30.2832	17.1155	10.2872	7.43296	-1.57399	31.6416	10.2829	30.2383	14.0319	9.57571	4.2296	39.213	11.1375	20.022	25.8379	3.7896	36.0898	10.8258	20.9247	27.1686	4.99111
		2	33.0514	6.8982	29.1087	18.2676	7.85578	6.23787	-1.41961	39.4129	9.19984	29.567	11.9409	7.2257	2.65375	45.229	10.1547	18.0435	23.5996	2.97318	39.2235	9.80718	19.4743	27.6207	3.87428
		3	28.2881	10.2549	31.1353	16.5043	9.71413	5.5059	-1.40264	35.3134	11.4487	32.1711	12.5886	7.94747	0.530806	42.6051	12.3791	20.4454	21.1149	3.45553	37.3019	13.0028	22.2522	23.8464	3.59668
		4	28.249	8.67674	32.8794	18.1365	8.33609	5.08992	-1.3677	35.3168	10.9937	30.843	12.1971	7.87424	2.77508	41.7572	12.559	20.2957	22.1611	3.22705	38.2139	12.6924	21.0933	24.4599	3.54045
		5	31.0765	9.96265	30.1553	16.4974	8.77117	4.84782	-1.31085	36.5344	10.3951	32.0834	11.5209	8.49347	0.972753	40.8224	12.9336	20.0638	23.1149	3.0653	38.9346	12.2921	20.5846	24.2	3.98868
		6	36.4441	11.9826	28.1617	15.7413	5.29211	3.47417	-1.09602	40.8649	14.0895	29.351	10.3188	4.65997	0.715808	47.7304	11.2924	16.452	22.0728	2.45243	41.7308	13.3213	18.5679	24.4486	1.93141
Day 21	18.5% O2	1	41.9859	6.10593	24.0938	13.1967	11.5085	4.27075	-1.16158	41.0674	9.33819	27.5531	10.2518	8.8607	2.9288	45.6417	11.8558	18.9931	20.1736	3.33574	42.8127	11.5371	20.0218	21.4885	4.13989
		2	35.0105	4.00835	30.7765	16.7882	8.47858	6.34701	-1.40909	42.4553	9.42291	27.0782	9.83429	8.00295	3.20642	47.1644	11.0647	18.782	19.6926	3.29627	43.0851	11.1163	20.2401	21.8657	3.69268
		3	35.778	10.4361	26.9086	16.3627	7.16516	4.57147	-1.22208	41.3308	10.5061	27.4454	10.7436	8.62475	1.34932	46.1187	13.2176	19.7724	17.4851	3.40622	43.1335	12.9726	20.5893	19.6853	3.61931
		4	34.0321	9.90551	28.2509	16.4197	7.88371	4.77357	-1.26543	41.2919	9.92696	25.5981	10.9572	8.41892	3.80691	48.9256	11.3323	19.5576	16.4439	3.74063	43.6009	12.7216	21.8099	17.4673	4.40032
		5	28.3374	10.6566	28.4045	17.8614	8.92089	7.38013	-1.56094	40.0513	10.3747	26.3271	12.468	7.49437	3.28449	43.3615	11.6886	20.4046	20.2861	4.25924	39.6705	12.1782	21.0879	22.2528	4.81055
		6	24.924	8.23856	31.4874	19.3694	10.5135	7.07135	-1.6042	33.1443	11.439	29.186	11.9148	9.64461	4.67138	36.989	13.5058	22.2925	21.5148	5.69794	34.1933	13.563	23.1912	22.7381	6.31443
	0.5% O2	1	32.5839	9.3005	30.454	17.7552	6.51331	4.66262	-1.26959	39.3879	11.0091	30.2847	10.348	7.485	1.48526	45.0756	11.3773	17.7007	23.4807	2.36568	42.5492	10.6566	18.0093	26.1626	2.62241
		2	36.4051	10.2538	27.6351	16.1099	6.17451	4.63031	-1.20876	42.9882	9.97725	27.5966	9.67047	7.70829	2.05915	48.1575	10.1683	18.2346	20.9925	2.447	41.2486	11.6902	19.4226	24.7881	2.8506
		3	35.6229	10.958	32.6504	15.6891	3.50136	2.59264	-1.01434	44.2316	15.7727	28.9736	7.46882	3.83822	-0.284958	52.2802	13.31	16.2076	17.1005	1.10162	46.6572	14.5743	17.7394	19.4367	1.59249
		4	41.7588	12.7127	27.8806	12.1965	4.51796	1.79623	-0.862799	55.0897	10.0499	25.9082	4.20281	4.6238	0.125552	60.9576	11.131	15.0016	11.8118	1.09803	56.0467	12.1152	16.6573	13.9123	1.26844
		5	35.3095	11.1499	31.7671	13.7333	6.68153	2.36446	-1.00586	43.119	11.9684	28.829	9.48491	5.70721	0.89145	48.0841	13.4785	17.7351	18.9181	1.78428	44.0211	12.9688	19.8601	20.7689	2.38111
		6	48.5656	10.8108	23.8007	13.2296	2.57304	1.80937	-0.788988	51.356	13.1353	28.1102	5.32675	1.9537	0.118042	58.1796	8.75351	13.5383	18.9388	0.589784	52.9421	10.1266	14.4494	21.8361	0.64583
